# Supplementary material for: NAC Gene Family in Lagerstroemia indica: Genome-Wide Identification, Characterization, Expression Analysis, and Key Regulators Involved in Anthocyanin Biosynthesis
Source: Curr Issues Mol Biol. 2025 Jul 11;47(7):542. doi: 10.3390/cimb47070542 (PMC12293354; doi:10.3390/cimb47070542)
Supplement: Supplementary file 1 [file cimb-47-00542-s001.zip › Supplementary Table S1. Sequences of primers used for the qRT-PCR.xlsx]

## Sheet: Sheet1
Primer	sequence(5' to 3')
LiNAC8-RT-F	TGACCAAGATGACGGAATC
LiNAC8-RT-R	GTCTTATGCCAGCGAACA
LiNAC90-1-RT-F	TGTCATCAGCATCTACGATA
LiNAC90-1-RT-R	GTCTTCTTCAGTCCAATCAC
LiNAC90-2-RT-F	CGGCTTCATCTACTCCTC
LiNAC90-2-RT-R	ACTCGTTCATCTTCCACTC
LiNAC71-RT-F	CCGTGGTTATCGTAAGACA
LiNAC71-RT-R	CTCCTTGGCTAGAATCATCA
LiNAC14-RT-F	TATCCTCCTCAGCATCCAA
LiNAC14-RT-R	ACAGACATATCACCACCTTC
LiNAC76-RT-F	CTACATCTTCTAACGGCATTG
LiNAC76-RT-R	CATCTTCCTGGTCACTTCC
LiNAC96-RT-F	GCTCGTGAACCATTACTTG
LiNAC96-RT-R	GCTCGGATTCGTATTGTTG
