# Supplementary material for: NAC Gene Family in Lagerstroemia indica: Genome-Wide Identification, Characterization, Expression Analysis, and Key Regulators Involved in Anthocyanin Biosynthesis
Source: Curr Issues Mol Biol. 2025 Jul 11;47(7):542. doi: 10.3390/cimb47070542 (PMC12293354; doi:10.3390/cimb47070542)
Supplement: Supplementary file 1 [file cimb-47-00542-s001.zip › Supplementary Table S2. Analysis of physical and chemical properties of LiNACs.xlsx]

## Sheet: Sheet1
Sequence ID	Number of Amino Acid	Molecular Weight	Theoretical pI	Instability Index	Aliphatic Index	Grand Average of Hydropathicity
Lin_chr1_1031	240	27670	4.93	38.21	57.25	-0.762
Lin_chr1_0855	298	33431	6.61	51.79	66.14	-0.565
Lin_chr1_0836	298	33486	6.61	52.06	66.14	-0.577
Lin_chr1_0041	579	65017.9	4.82	46.21	74.72	-0.439
Lin_chr2_0005	257	28769.6	5.83	44.03	69.53	-0.397
Lin_chr2_1740	333	37234.5	8.74	31.58	59.37	-0.971
Lin_chr2_1425	201	22445.8	5.36	33.67	63.03	-0.702
Lin_chr2_0131	1412	155803	5.17	46	90.51	-0.279
Lin_chr2_1101	556	62181.9	4.62	43.75	65.45	-0.614
Lin_chr2_0247	311	35741.3	7.11	56.74	69.9	-0.658
Lin_chr2_1684	356	39635.9	8.09	46.48	64.13	-0.504
Lin_chr2_1696	265	30310.4	9.17	42.64	61.43	-0.746
Lin_chr3_1161	258	29682.5	5.99	44.42	54.3	-0.918
Lin_chr3_1175	199	22642	4.83	38.59	63.17	-0.751
Lin_chr3_1120	269	30773.3	6.14	47.34	62.34	-0.722
Lin_chr3_1118	270	31367.8	5.77	49.64	59.19	-0.86
Lin_chr3_1115	272	31384.8	6	43.26	59.45	-0.801
Lin_chr3_1116	418	47628.3	5.97	55.88	67.66	-0.595
Lin_chr3_1119	1690	190648	6.81	42.14	101.24	-0.204
Lin_chr3_1056	347	38796.8	9.13	41.84	63.89	-0.571
Lin_chr3_1110	270	31066.4	5.77	48.87	60.63	-0.851
Lin_chr3_1114	241	27172.7	9.33	60.74	62.28	-0.71
Lin_chr3_1111	360	41067.6	5.79	48.98	63.92	-0.711
Lin_chr3_1107	272	31097.6	5.42	44.32	63.09	-0.621
Lin_chr3_1104	311	35234.6	9.5	55.81	62.67	-0.9
Lin_chr3_1109	279	32291	7.73	52.98	64.27	-0.819
Lin_chr3_0679	360	39744.5	6.13	47.4	69.64	-0.65
Lin_chr3_0052	469	51963	6.56	51.38	58.21	-0.753
Lin_chr3_0394	166	19587.3	8.72	42.81	69.76	-0.831
Lin_chr3_0395	1130	125024	5.84	54.28	74.04	-0.503
Lin_chr3_0392	1113	121248	6.11	54.47	85.27	-0.21
Lin_chr3_0393	298	33694.4	6.52	58.74	74.53	-0.509
Lin_chr3_0398	254	28777.8	8.12	39.73	71.02	-0.519
Lin_chr3_0399	299	33329.2	5.77	32.92	68.86	-0.591
Lin_chr3_1333	243	27556.8	5.18	52.25	56.17	-0.693
Lin_chr4_0577	285	32394	6.21	41.83	59.47	-0.624
Lin_chr4_1129	431	48756.4	5.83	59.63	72.18	-0.649
Lin_chr4_1284	355	40956.6	5.91	53.07	62.08	-0.783
Lin_chr4_1362	352	39659.3	4.9	47.58	55.09	-0.601
Lin_chr5_0809	396	45058.3	5.32	54.5	64.75	-0.783
Lin_chr5_1340	378	42916.7	6.43	54.57	65.26	-0.757
Lin_chr5_0430	313	34813.6	6.2	44.16	62.91	-0.76
Lin_chr5_1155	292	33576.4	5.46	29.69	59.14	-0.731
Lin_chr5_1151	292	33560.5	5.47	31.56	59.79	-0.719
Lin_chr5_1189	533	59756.5	4.7	56.01	73.15	-0.493
Lin_chr5_1097	286	32357.8	8.41	47.12	73.71	-0.584
Lin_chr5_0287	348	38973	7.72	54.09	69.57	-0.55
Lin_chr5_0277	290	33401.8	8.37	39.76	54.83	-0.822
Lin_chr5_1583	334	37746.1	5.51	43.55	65.39	-0.628
Lin_chr5_0933	403	45684.1	6.24	52.26	76.7	-0.448
Lin_chr5_0932	571	64738.9	5.22	61.63	76.18	-0.526
Lin_chr5_0931	254	28856.6	5.45	43.32	62.6	-0.67
Lin_chr5_0929	287	31836.3	7.13	44.89	58.47	-0.868
Lin_chr5_0928	288	31870.2	5.95	48.32	55.21	-0.82
Lin_chr5_0927	414	46739.4	6.02	55.61	66.88	-0.843
Lin_chr5_0136	593	66280.6	5.38	47.91	71.7	-0.597
Lin_chr6_0254	632	70568.4	5.19	55.07	76.96	-0.386
Lin_chr6_1547	413	46881.2	5.81	51.17	60.24	-0.792
Lin_chr6_1559	760	84355.3	5.16	52.57	67.14	-0.753
Lin_chr6_1558	640	71030.6	5.14	48.96	65.25	-0.744
Lin_chr6_0724	303	35028.2	5.51	60.39	71.75	-0.735
Lin_chr6_1157	314	35188	8.83	32.01	59.33	-0.604
Lin_chr6_1212	285	32182	7.69	37.1	61.16	-0.841
Lin_chr6_0835	1774	196245	5.19	48.04	70.27	-0.563
Lin_chr6_0142	288	32895.5	6.61	38.93	72.47	-0.526
Lin_chr6_1053	332	37427.3	8.58	44.9	66.45	-0.563
Lin_chr6_1034	325	36937.8	5.21	49.54	54.89	-0.955
Lin_chr7_0926	572	63818.8	4.89	48.51	71.05	-0.54
Lin_chr7_0958	287	33131.6	5.68	44.44	57.7	-0.806
Lin_chr7_1473	309	35285.4	9.06	42.06	56.76	-0.845
Lin_chr7_1008	287	32416.8	8.67	43.26	72.75	-0.575
Lin_chr7_0549	334	38027.6	6.09	41.57	61.23	-0.697
Lin_chr7_1318	406	45983.1	5.58	47.62	56.95	-0.843
Lin_chr7_0065	320	36680.7	6.02	40.05	51.75	-0.927
Lin_chr7_0419	330	36830.8	6.91	38.98	66.45	-0.51
Lin_chr7_1170	809	91598.4	5.07	62.79	67.74	-0.621
Lin_chr7_1171	661	74324.9	8.05	48.14	72.6	-0.428
Lin_chr7_1173	521	57954.4	5.35	55.44	57.97	-0.757
Lin_chr7_1174	497	55389.3	4.94	54.46	57.44	-0.776
Lin_chr7_1168	676	76697.4	5.66	58.68	69.08	-0.549
Lin_chr7_0353	347	40196.2	5.87	49.62	66.86	-0.759
Lin_chr7_0260	597	66580.6	4.95	50.89	68.44	-0.591
Lin_chr7_0257	496	55683.7	5.1	51.57	75.67	-0.551
Lin_chr8_0336	311	35380.2	5.22	40.99	53.57	-0.763
Lin_chr8_0491	332	38607.2	6.5	49.49	60.21	-0.84
Lin_chr8_1345	383	43071.2	6.39	49.45	59.35	-0.717
Lin_chr8_1366	412	45755.3	6.52	45.17	77.5	-0.244
Lin_chr8_0167	222	25419.5	5.6	50.05	70.23	-0.636
Lin_chr8_0168	231	26289.5	5.89	48.92	74.72	-0.643
Lin_chr8_0166	191	22033.7	9.36	50.45	59.69	-0.834
Lin_chr8_0170	189	21746.4	8.39	54.9	60.37	-0.731
Lin_chr8_0169	247	28042.9	9.11	54	66.72	-0.536
Lin_chr8_0658	365	41401.8	5.83	49.86	71.32	-0.581
Lin_chr8_1535	277	31685.6	6.22	37.59	65.13	-0.651
Lin_chr9_1175	455	51009.5	7.86	54.79	54.7	-0.882
Lin_chr9_1016	397	43814.5	7.95	46.25	65.31	-0.436
Lin_chr9_0527	481	53089.1	6.33	51.87	59.63	-0.76
Lin_chr9_0572	170	19029.5	6.59	34.78	59.82	-0.443
Lin_chr9_1428	368	41487.7	6.48	42.88	65.9	-0.59
Lin_chr9_1427	368	41487.7	6.48	42.88	65.9	-0.59
Lin_chr9_0782	444	48703.8	5.93	46.78	71.24	-0.479
Lin_chr11_0560	464	51621.7	5.21	50.92	69.59	-0.637
Lin_chr11_0561	365	40402.7	5.1	52.42	62	-0.896
Lin_chr11_0898	450	50851.8	5.35	58.97	69.16	-0.713
Lin_chr11_0416	371	42050.1	6.83	43.88	61.51	-0.706
Lin_chr11_0246	291	32996.7	5.77	40.74	67.66	-0.584
Lin_chr12_0087	310	35016.6	8.29	40.73	65.48	-0.599
Lin_chr12_0325	245	27260.1	9.84	61.09	71.18	-0.6
Lin_chr12_0567	363	39294.9	8	43.21	62.15	-0.434
Lin_chr12_0544	343	37860.5	7.72	40.34	69.97	-0.483
Lin_chr12_0543	331	36935.6	8.61	38.62	62.18	-0.655
Lin_chr12_0746	324	36548.6	8.86	39.94	68.33	-0.54
Lin_chr12_0618	341	37384.2	6.45	46.69	70.09	-0.376
Lin_chr12_0814	352	39166.8	7.12	49.53	65.45	-0.648
Lin_chr13_0224	273	31798.7	5.09	43.34	59.6	-0.766
Lin_chr13_0608	288	32152.6	4.93	48.74	65	-0.771
Lin_chr13_0584	303	33682.2	6.66	48.76	67.62	-0.546
Lin_chr14_0483	386	43702.4	6.99	49.28	50.05	-0.946
Lin_chr14_1319	336	37850.1	8.27	43.76	68.51	-0.553
Lin_chr14_1226	227	26369.9	5.79	72.34	63.96	-0.71
Lin_chr14_0983	477	53664.3	9.16	50.37	73.58	-0.456
Lin_chr15_0568	321	35846.9	9.24	38.33	65.05	-0.615
Lin_chr15_0159	493	55402.4	9.6	55.68	65.23	-0.644
Lin_chr15_0212	254	28301.9	9.41	60.26	58.35	-0.764
Lin_chr15_0424	342	37503.9	8.79	44.19	64.44	-0.548
Lin_chr15_1126	300	34366.8	6.46	45.15	61.77	-0.764
Lin_chr16_0347	267	30521.4	9.01	47.74	60.22	-0.817
Lin_chr16_0871	335	37703.4	5.86	39.53	60.9	-0.767
Lin_chr16_0885	702	77120.2	5.14	36.85	78.76	-0.345
Lin_chr16_1321	332	38038.5	5.92	30.42	60.81	-0.716
Lin_chr16_0489	235	26890.2	6.61	67.41	58.47	-0.77
Lin_chr17_0014	303	34356.3	5.1	56.52	60.86	-0.806
Lin_chr17_0013	628	70874.9	6.5	49.19	77.79	-0.341
Lin_chr17_0007	659	72757.1	5.46	57.56	65.36	-0.598
Lin_chr17_0006	1340	147801	5.58	54.16	68.55	-0.511
Lin_chr17_0005	1075	118064	4.56	65.87	73.93	-0.351
Lin_chr17_0774	649	72518.5	5.6	54.5	71.99	-0.471
Lin_chr18_0251	260	29216.9	9.49	48.1	58.5	-0.811
Lin_chr18_1149	427	48562	6.47	66.51	56.39	-0.962
Lin_chr18_1072	482	52952.1	4.51	38.26	73.9	-0.419
Lin_chr18_1093	341	38633.5	5.03	49.32	63.23	-0.622
Lin_chr19_0149	451	51469.1	8.3	53.89	72.88	-0.596
Lin_chr19_0363	359	40407.3	9.52	63.78	61.34	-0.737
Lin_chr19_0570	482	54706.2	5.38	49.82	73.76	-0.717
Lin_chr19_1129	290	33713.2	6.33	42.87	59.55	-0.753
Lin_chr19_0500	407	45543.4	5.73	48	69.95	-0.489
Lin_chr19_0943	150	17742.2	8.45	33.66	58.53	-0.884
Lin_chr20_0565	543	60644.5	4.96	56.19	71.64	-0.626
Lin_chr20_0789	271	30722.2	8.88	54.69	61.81	-0.879
Lin_chr20_0942	475	52692.3	5.44	59.15	67.18	-0.575
Lin_chr20_0947	234	27071.2	5.26	64.47	59.66	-0.788
Lin_chr20_0083	266	29352.9	5.25	44.61	67.86	-0.498
Lin_chr20_0243	364	41614.2	5.14	54.8	60.55	-0.796
Lin_chr20_0017	294	34213.8	6.1	58.94	67.38	-0.718
Lin_chr20_0618	272	31465.7	9.01	35.14	57.68	-0.806
Lin_chr21_0163	268	29915.7	6.55	36.07	64.37	-0.672
Lin_chr21_0885	278	31805.5	5.42	47.78	66.98	-0.65
Lin_chr22_0780	346	38452.6	6.68	44.7	70.2	-0.471
Lin_chr22_0834	346	38832.4	6.08	38.18	69.39	-0.616
Lin_chr22_0572	347	38689.4	8.86	51.55	67.75	-0.556
Lin_chr22_0571	354	38786.8	8.24	45.91	66.44	-0.602
Lin_chr23_0252	265	30251	9.27	52.18	58.83	-0.837
Lin_chr23_0109	414	46424	5.9	58.85	61.3	-0.671
Lin_chr23_0870	289	33623.2	5.87	40.73	65.78	-0.699
Lin_chr24_0532	553	61873	4.89	39.39	70.31	-0.542
Lin_chr24_0282	312	35844	5.74	44.77	59.33	-0.739
Lin_chr24_0700	269	30162	7.58	29.43	57.99	-0.542
