# Supplementary material for: NAC Gene Family in Lagerstroemia indica: Genome-Wide Identification, Characterization, Expression Analysis, and Key Regulators Involved in Anthocyanin Biosynthesis
Source: Curr Issues Mol Biol. 2025 Jul 11;47(7):542. doi: 10.3390/cimb47070542 (PMC12293354; doi:10.3390/cimb47070542)
Supplement: Supplementary file 1 [file cimb-47-00542-s001.zip › Supplementary Table S3. Prediction of subcellular localization of LiNACs.xlsx]

## Sheet: Sheet1
Gene ID	Location
Lin_chr1_1031	nucl
Lin_chr1_0855	nucl
Lin_chr1_0836	nucl
Lin_chr1_0041	vacu
Lin_chr2_0005	cyto
Lin_chr2_1740	nucl
Lin_chr2_1425	mito
Lin_chr2_0131	chlo
Lin_chr2_1101	chlo
Lin_chr2_0247	nucl
Lin_chr2_1684	nucl
Lin_chr2_1696	nucl
Lin_chr3_1161	nucl
Lin_chr3_1175	nucl
Lin_chr3_1120	nucl
Lin_chr3_1118	nucl
Lin_chr3_1115	nucl
Lin_chr3_1116	nucl
Lin_chr3_1119	chlo
Lin_chr3_1056	nucl
Lin_chr3_1110	nucl
Lin_chr3_1114	mito
Lin_chr3_1111	nucl
Lin_chr3_1107	nucl
Lin_chr3_1104	cysk
Lin_chr3_1109	nucl
Lin_chr3_0679	nucl
Lin_chr3_0052	nucl
Lin_chr3_0394	cyto
Lin_chr3_0395	chlo
Lin_chr3_0392	plas
Lin_chr3_0393	cyto
Lin_chr3_0398	chlo
Lin_chr3_0399	chlo
Lin_chr3_1333	nucl
Lin_chr4_0577	chlo
Lin_chr4_1129	nucl
Lin_chr4_1284	nucl
Lin_chr4_1362	nucl
Lin_chr5_0809	nucl
Lin_chr5_1340	nucl
Lin_chr5_0430	nucl
Lin_chr5_1155	nucl
Lin_chr5_1151	nucl
Lin_chr5_1189	nucl
Lin_chr5_1097	nucl
Lin_chr5_0287	chlo
Lin_chr5_0277	nucl
Lin_chr5_1583	nucl
Lin_chr5_0933	nucl
Lin_chr5_0932	nucl
Lin_chr5_0931	nucl
Lin_chr5_0929	nucl
Lin_chr5_0928	nucl
Lin_chr5_0927	nucl
Lin_chr5_0136	chlo
Lin_chr6_0254	nucl
Lin_chr6_1547	nucl
Lin_chr6_1559	nucl
Lin_chr6_1558	nucl
Lin_chr6_0724	nucl
Lin_chr6_1157	nucl
Lin_chr6_1212	nucl
Lin_chr6_0835	vacu
Lin_chr6_0142	nucl
Lin_chr6_1053	nucl
Lin_chr6_1034	cyto
Lin_chr7_0926	cyto
Lin_chr7_0958	nucl
Lin_chr7_1473	nucl
Lin_chr7_1008	nucl
Lin_chr7_0549	nucl
Lin_chr7_1318	nucl
Lin_chr7_0065	nucl
Lin_chr7_0419	nucl
Lin_chr7_1170	nucl
Lin_chr7_1171	chlo
Lin_chr7_1173	nucl
Lin_chr7_1174	nucl
Lin_chr7_1168	nucl
Lin_chr7_0353	nucl
Lin_chr7_0260	cyto
Lin_chr7_0257	plas
Lin_chr8_0336	nucl
Lin_chr8_0491	pero
Lin_chr8_1345	nucl
Lin_chr8_1366	chlo
Lin_chr8_0167	nucl
Lin_chr8_0168	nucl
Lin_chr8_0166	nucl
Lin_chr8_0170	nucl
Lin_chr8_0169	nucl
Lin_chr8_0658	nucl
Lin_chr8_1535	cyto
Lin_chr9_1175	nucl
Lin_chr9_1016	nucl
Lin_chr9_0527	nucl
Lin_chr9_0572	cyto
Lin_chr9_1428	nucl
Lin_chr9_1427	nucl
Lin_chr9_0782	chlo
Lin_chr11_0560	plas
Lin_chr11_0561	nucl
Lin_chr11_0898	nucl
Lin_chr11_0416	pero
Lin_chr11_0246	chlo
Lin_chr12_0087	nucl
Lin_chr12_0325	nucl
Lin_chr12_0567	nucl
Lin_chr12_0544	nucl
Lin_chr12_0543	nucl
Lin_chr12_0746	cysk
Lin_chr12_0618	nucl
Lin_chr12_0814	nucl
Lin_chr13_0224	nucl
Lin_chr13_0608	nucl
Lin_chr13_0584	mito
Lin_chr14_0483	nucl
Lin_chr14_1319	nucl
Lin_chr14_1226	nucl
Lin_chr14_0983	cyto
Lin_chr15_0568	nucl
Lin_chr15_0159	nucl
Lin_chr15_0212	nucl
Lin_chr15_0424	nucl
Lin_chr15_1126	nucl
Lin_chr16_0347	nucl
Lin_chr16_0871	nucl
Lin_chr16_0885	cyto
Lin_chr16_1321	cyto
Lin_chr16_0489	nucl
Lin_chr17_0014	nucl
Lin_chr17_0013	nucl
Lin_chr17_0007	nucl
Lin_chr17_0006	nucl
Lin_chr17_0005	plas
Lin_chr17_0774	nucl
Lin_chr18_0251	nucl
Lin_chr18_1149	nucl
Lin_chr18_1072	cyto
Lin_chr18_1093	nucl
Lin_chr19_0149	vacu
Lin_chr19_0363	nucl
Lin_chr19_0570	mito
Lin_chr19_1129	nucl
Lin_chr19_0500	nucl
Lin_chr19_0943	mito
Lin_chr20_0565	nucl
Lin_chr20_0789	nucl
Lin_chr20_0942	cyto
Lin_chr20_0947	nucl
Lin_chr20_0083	cyto
Lin_chr20_0243	nucl
Lin_chr20_0017	cyto
Lin_chr20_0618	nucl
Lin_chr21_0163	nucl
Lin_chr21_0885	nucl
Lin_chr22_0780	nucl
Lin_chr22_0834	nucl
Lin_chr22_0572	nucl
Lin_chr22_0571	nucl
Lin_chr23_0252	nucl
Lin_chr23_0109	cyto
Lin_chr23_0870	nucl
Lin_chr24_0532	vacu
Lin_chr24_0282	nucl
Lin_chr24_0700	nucl
