# Supplementary material for: NAC Gene Family in Lagerstroemia indica: Genome-Wide Identification, Characterization, Expression Analysis, and Key Regulators Involved in Anthocyanin Biosynthesis
Source: Curr Issues Mol Biol. 2025 Jul 11;47(7):542. doi: 10.3390/cimb47070542 (PMC12293354; doi:10.3390/cimb47070542)
Supplement: Supplementary file 1 [file cimb-47-00542-s001.zip › Supplementary Table S4. The number of genes in different modules of WGCNA.xlsx]

## Sheet: Sheet1
Modules	Counts
brown	10532
blue2	8681
pink	2242
royalblue	2099
darkseagreen	1585
firebrick4	1301
palevioletred3	996
darkred	800
grey	131
